# Supplementary material for: Isolevuglandins Promote Mitochondrial Dysfunction and Electrophysiologic Abnormalities in Atrial Cardiomyocytes
Source: Cells. 2024 Mar 9;13(6):483. doi: 10.3390/cells13060483 (PMC10969716; doi:10.3390/cells13060483)
Supplement: Supplementary file 1 [file cells-13-00483-s001.zip]

Archive with 1 entries (1 files):
- cells-2801982-supplementary.pdf
